# Supplementary material for: BRCA1 mutation influences progesterone response in human benign mammary organoids
Source: Breast Cancer Res. 2019 Nov 26;21:124. doi: 10.1186/s13058-019-1214-0 (PMC6878650; doi:10.1186/s13058-019-1214-0)
Supplement: Supplementary file 8 — Additional file 8: Table S1. Patient information. [file 13058_2019_1214_MOESM8_ESM.xlsx]

## Sheet: Sheet1
	Patient No	Type of surgery	Age	Menopausal status	Mutation status
1	BRCA1 P8	Mastectomy	24	Pre	1690delC
2	BRCA1 P14	Mastectomy	34	Pre	2838del4
3	BRCA1 P15	Mastectomy	49	Pre	c.68_69del(p.Glu23Valfs*17)
4	BRCA1 P24	Mastectomy	30	Pre	Deletion of the entire BRCA1 gene detected by large rearrangement analysis
5	Non-carrier P6	Reduction	22	Pre	N/A
6	Non-carrier P19	Reduction	17	Pre	N/A
7	Non-carrier P278	Reduction	42	Pre	N/A
8	Non-carrier P272	Reduction	34	Pre	N/A
9	BRCA1 P97	Mastectomy	28	Pre	c.68_69delAG(p.Glu23ValfsX17)
10	BRCA1 P98	Mastectomy	26	Pre	c.470_471del (pSer157*)
11	BRCA1 P104	Mastectomy	31	Pre	187delAG
12	Non-carrier P84	Reduction	37	Pre	N/A
13	Non-carrier P85	Reduction	28	Pre	N/A
