# Supplementary material for: BRCA1 mutation influences progesterone response in human benign mammary organoids
Source: Breast Cancer Res. 2019 Nov 26;21:124. doi: 10.1186/s13058-019-1214-0 (PMC6878650; doi:10.1186/s13058-019-1214-0)
Supplement: Supplementary file 9 — Additional file 9: Table S2. qRT-PCR primer sequences. [file 13058_2019_1214_MOESM9_ESM.xlsx]

## Sheet: Sheet1
	Name	Forward	Reverse
	A2M	CACACATCACCCAAGCCCTCAC	AGTGGTAAGATAAGCCAGGAGCACA
	COL1A1	GCCATTGTCAACAGCAGAGA	CAGATCACGTCATCGCACAAC
	COL3A1	GGAGCTGGCTACTTCTCGC	GGGAACATCCTCCTTCAACAG
	DCN	TGGCAACAAAATCAGCAGAG	GCCATTGTCAACAGCAGAGA
	FN1	AGCAGACCCAGCTTAGAGTT	GCAGAAGTGTTTGGGTGACT
	MMP1	CTGGCCACAACTGCCAAATG	CTGTCCCTGAACAGCCCAGTACTTA
	MMP10	TGCTCTGCCTATCCTCTGAGT	TCACATCCTTTTCGAGGTTGTAG
