# Supplementary material for: BRCA1 mutation influences progesterone response in human benign mammary organoids
Source: Breast Cancer Res. 2019 Nov 26;21:124. doi: 10.1186/s13058-019-1214-0 (PMC6878650; doi:10.1186/s13058-019-1214-0)
Supplement: Supplementary file 10 — Additional file 10: Table S3. Gene ontology analysis for genes differentially expressed in each of the four comparisons groups. [file 13058_2019_1214_MOESM10_ESM.xlsx]

## Sheet: BRCA1 vs BRCA1+TPA
	ID	Description	setSize	enrichmentScore	NES	pvalue	p.adjust	qvalues	rank	leading_edge	core_enrichment
1474244	1474244	Extracellular matrix organization	16	-0.740007	-2.2988	0.00122549	0.0207906	0.0144872	75	tags=100%, list=100%, signal=0%	MMP3/COL17A1/SPARC/MMP14/TNC/FN1/BGN/COL6A2/A2M/COL1A2/COL3A1/COL10A1/MMP10/COL1A1/DCN/MMP1
1474228	1474228	Degradation of the extracellular matrix	13	-0.770915	-2.26908	0.00128866	0.0207906	0.0144872	75	tags=100%, list=100%, signal=0%	MMP3/COL17A1/MMP14/FN1/COL6A2/A2M/COL1A2/COL3A1/COL10A1/MMP10/COL1A1/DCN/MMP1
1442490	1442490	Collagen degradation	10	-0.763257	-2.10515	0.00132979	0.0207906	0.0144872	10	tags=60%, list=13%, signal=60%	COL3A1/COL10A1/MMP10/COL1A1/MMP1
3000178	3000178	ECM proteoglycans	9	-0.766847	-2.04827	0.0013587	0.0207906	0.0144872	5	tags=22%, list=7%, signal=24%	DCN
216083	216083	Integrin cell surface interactions	7	-0.808824	-2.01543	0.00146413	0.0207906	0.0144872	75	tags=100%, list=100%, signal=0%	TNC/FN1/COL6A2/COL1A2/COL3A1/COL10A1/COL1A1
2022090	2022090	Assembly of collagen fibrils and other multimeric structures	6	-0.81005	-1.92079	0.00301659	0.0234711	0.0163549	14	tags=83%, list=19%, signal=74%	COL1A2/COL3A1/COL10A1/COL1A1
1650814	1650814	Collagen biosynthesis and modifying enzymes	6	-0.81005	-1.92079	0.00301659	0.0234711	0.0163549	10	tags=67%, list=13%, signal=63%	COL3A1/COL10A1/COL1A1
1474290	1474290	Collagen formation	6	-0.81005	-1.92079	0.00301659	0.0234711	0.0163549	1	tags=50%, list=1%, signal=54%	COL10A1/COL1A1
3000171	3000171	Non-integrin membrane-ECM interactions	6	-0.797101	-1.89009	0.00301659	0.0234711	0.0163549	10	tags=67%, list=13%, signal=63%	COL3A1/COL10A1/COL1A1
3000480	3000480	Scavenging by Class A Receptors	3	-0.916667	-1.76741	0.00330579	0.0234711	0.0163549	10	tags=100%, list=13%, signal=90%	COL3A1/COL1A1
2173782	2173782	Binding and Uptake of Ligands by Scavenger Receptors	4	-0.801066	-1.68686	0.00949367	0.05185	0.0361298	10	tags=75%, list=13%, signal=69%	COL3A1/COL1A1
202733	202733	Cell surface interactions at the vascular wall	4	-0.802817	-1.69055	0.00949367	0.05185	0.0361298	75	tags=100%, list=100%, signal=0%	FN1/COL1A2/COL1A1/MMP1
5653656	5653656	Vesicle-mediated transport	4	-0.801066	-1.68686	0.00949367	0.05185	0.0361298	75	tags=100%, list=100%, signal=0%	SPARC/COL1A2/COL3A1/COL1A1
372790	372790	Signaling by GPCR	2	0.972603	1.65039	0.010917	0.0553649	0.038579	75	tags=100%, list=100%, signal=0%	C3/MMP3
3000170	3000170	Syndecan interactions	5	-0.785714	-1.77858	0.0122324	0.0579001	0.0403455	21	tags=100%, list=28%, signal=77%	FN1/COL1A2/COL3A1/COL1A1
2214320	2214320	Anchoring fibril formation	2	-0.90411	-1.50169	0.0219378	0.0819783	0.0571235	10	tags=100%, list=13%, signal=89%	COL1A1
2243919	2243919	Crosslinking of collagen fibrils	2	-0.90411	-1.50169	0.0219378	0.0819783	0.0571235	10	tags=100%, list=13%, signal=89%	COL1A1
114604	114604	GPVI-mediated activation cascade	2	-0.90411	-1.50169	0.0219378	0.0819783	0.0571235	10	tags=100%, list=13%, signal=89%	COL1A1
75892	75892	Platelet Adhesion to exposed collagen	2	-0.90411	-1.50169	0.0219378	0.0819783	0.0571235	10	tags=100%, list=13%, signal=89%	COL1A1
422475	422475	Axon guidance	2	-0.849315	-1.41067	0.0347349	0.107225	0.0747158	75	tags=100%, list=100%, signal=0%	COL6A2/COL3A1
1266738	1266738	Developmental Biology	2	-0.849315	-1.41067	0.0347349	0.107225	0.0747158	75	tags=100%, list=100%, signal=0%	COL6A2/COL3A1
375165	375165	NCAM signaling for neurite out-growth	2	-0.849315	-1.41067	0.0347349	0.107225	0.0747158	14	tags=100%, list=19%, signal=84%	COL3A1
419037	419037	NCAM1 interactions	2	-0.849315	-1.41067	0.0347349	0.107225	0.0747158	14	tags=100%, list=19%, signal=84%	COL3A1
1592389	1592389	Activation of Matrix Metalloproteinases	4	-0.719218	-1.51451	0.0458861	0.135746	0.0945897	6	tags=50%, list=8%, signal=49%	MMP1
109582	109582	Hemostasis	11	-0.511132	-1.45357	0.0893782	0.166409	0.115956	75	tags=100%, list=100%, signal=0%	ALDOA/SERPINA1/VEGFA/PLAT/SPARC/FLNA/FN1/A2M/COL1A2/COL1A1/MMP1
1971475	1971475	A tetrasaccharide linker sequence is required for GAG synthesis	2	-0.821918	-1.36517	0.0914077	0.166409	0.115956	16	tags=100%, list=21%, signal=81%	DCN
2022870	2022870	Chondroitin sulfate biosynthesis	2	-0.821918	-1.36517	0.0914077	0.166409	0.115956	16	tags=100%, list=21%, signal=81%	DCN
1793185	1793185	Chondroitin sulfate/dermatan sulfate metabolism	2	-0.821918	-1.36517	0.0914077	0.166409	0.115956	3	tags=100%, list=4%, signal=99%	DCN
2024101	2024101	CS/DS degradation	2	-0.821918	-1.36517	0.0914077	0.166409	0.115956	16	tags=100%, list=21%, signal=81%	DCN
3560801	3560801	Defective B3GAT3 causes JDSSDHD	2	-0.821918	-1.36517	0.0914077	0.166409	0.115956	16	tags=100%, list=21%, signal=81%	DCN
3560783	3560783	Defective B4GALT7 causes EDS, progeroid type	2	-0.821918	-1.36517	0.0914077	0.166409	0.115956	16	tags=100%, list=21%, signal=81%	DCN
3595174	3595174	Defective CHST14 causes EDS, musculocontractural type	2	-0.821918	-1.36517	0.0914077	0.166409	0.115956	16	tags=100%, list=21%, signal=81%	DCN
3595172	3595172	Defective CHST3 causes SEDCJD	2	-0.821918	-1.36517	0.0914077	0.166409	0.115956	16	tags=100%, list=21%, signal=81%	DCN
3595177	3595177	Defective CHSY1 causes TPBS	2	-0.821918	-1.36517	0.0914077	0.166409	0.115956	16	tags=100%, list=21%, signal=81%	DCN
2022923	2022923	Dermatan sulfate biosynthesis	2	-0.821918	-1.36517	0.0914077	0.166409	0.115956	16	tags=100%, list=21%, signal=81%	DCN
3560782	3560782	Diseases associated with glycosaminoglycan metabolism	2	-0.821918	-1.36517	0.0914077	0.166409	0.115956	16	tags=100%, list=21%, signal=81%	DCN
3781865	3781865	Diseases of glycosylation	2	-0.821918	-1.36517	0.0914077	0.166409	0.115956	16	tags=100%, list=21%, signal=81%	DCN
1630316	1630316	Glycosaminoglycan metabolism	2	-0.821918	-1.36517	0.0914077	0.166409	0.115956	75	tags=100%, list=100%, signal=0%	BGN/DCN
1638091	1638091	Heparan sulfate/heparin (HS-GAG) metabolism	2	-0.821918	-1.36517	0.0914077	0.166409	0.115956	3	tags=100%, list=4%, signal=99%	DCN
381426	381426	Regulation of Insulin-like Growth Factor (IGF) transport and uptake by Insulin-like Growth Factor Binding Proteins (IGFBPs)	2	-0.797318	-1.32431	0.111517	0.197943	0.137929	2	tags=50%, list=3%, signal=50%
74160	74160	Gene Expression	3	0.680556	1.37272	0.129353	0.224002	0.156087	75	tags=100%, list=100%, signal=0%	PRPF19/RPL27/WARS
71387	71387	Metabolism of carbohydrates	3	-0.680574	-1.31221	0.13719	0.231917	0.161602	75	tags=100%, list=100%, signal=0%	ALDOA/BGN/DCN
168249	168249	Innate Immune System	4	0.563963	1.29281	0.183288	0.302639	0.210883	75	tags=100%, list=100%, signal=0%	C3/DEFB1/C1R/STAT6
425407	425407	SLC-mediated transmembrane transport	2	0.726027	1.23198	0.21179	0.326535	0.227534	75	tags=100%, list=100%, signal=0%	SLC44A2/CP
425366	425366	Transport of glucose and other sugars, bile salts and organic acids, metal ions and amine compounds	2	0.726027	1.23198	0.21179	0.326535	0.227534	75	tags=100%, list=100%, signal=0%	SLC44A2/CP
166658	166658	Complement cascade	2	0.72342	1.22756	0.216157	0.326535	0.227534	1	tags=50%, list=1%, signal=51%
166663	166663	Initial triggering of complement	2	0.72342	1.22756	0.216157	0.326535	0.227534	1	tags=50%, list=1%, signal=51%	C3
76002	76002	Platelet activation, signaling and aggregation	9	-0.447996	-1.19661	0.264946	0.391899	0.27308	75	tags=100%, list=100%, signal=0%	ALDOA/SERPINA1/VEGFA/SPARC/FLNA/FN1/A2M/COL1A2/COL1A1
186797	186797	Signaling by PDGF	4	-0.540833	-1.13887	0.303797	0.440196	0.306734	75	tags=100%, list=100%, signal=0%	STAT6/PLAT/COL6A2/COL3A1
392499	392499	Metabolism of proteins	6	-0.479271	-1.13645	0.316742	0.446541	0.311155	75	tags=100%, list=100%, signal=0%	XBP1/IGFBP3/RPL27/TBCA/TUBA1A/MMP1
1428517	1428517	The citric acid (TCA) cycle and respiratory electron transport	4	0.492958	1.13004	0.320755	0.446541	0.311155	75	tags=100%, list=100%, signal=0%	NDUFC2/LDHA/NDUFA10/NDUFS5
194138	194138	Signaling by VEGF	2	0.643836	1.09251	0.344978	0.457001	0.318444	75	tags=100%, list=100%, signal=0%	VEGFA/JUP
4420097	4420097	VEGFA-VEGFR2 Pathway	2	0.643836	1.09251	0.344978	0.457001	0.318444	75	tags=100%, list=100%, signal=0%	VEGFA/JUP
168256	168256	Immune System	5	0.429278	1.10003	0.347578	0.457001	0.318444	75	tags=100%, list=100%, signal=0%	C3/DEFB1/C1R/STAT6/CD74
1280218	1280218	Adaptive Immune System	2	0.625454	1.06132	0.382096	0.493251	0.343704	75	tags=100%, list=100%, signal=0%	C3/CD74
162582	162582	Signal Transduction	14	0.246005	1.02576	0.409091	0.518669	0.361415	75	tags=100%, list=100%, signal=0%	C3/PCSK5/MMP3/VEGFA/RYK/JUP/FSTL1/STAT6/PLAT/FLNA/FN1/COL6A2/A2M/COL3A1
1643685	1643685	Disease	5	-0.458277	-1.03738	0.440367	0.548527	0.382221	75	tags=100%, list=100%, signal=0%	RPL27/MFGE8/ANTXR1/BGN/DCN
194315	194315	Signaling by Rho GTPases	2	-0.616438	-1.02388	0.478976	0.571061	0.397923	75	tags=100%, list=100%, signal=0%	FLNA/A2M
611105	611105	Respiratory electron transport	3	0.486111	0.980518	0.482587	0.571061	0.397923	75	tags=100%, list=100%, signal=0%	NDUFC2/NDUFA10/NDUFS5
163200	163200	Respiratory electron transport, ATP synthesis by chemiosmotic coupling, and heat production by uncoupling proteins.	3	0.486111	0.980518	0.482587	0.571061	0.397923	75	tags=100%, list=100%, signal=0%	NDUFC2/NDUFA10/NDUFS5
389977	389977	Post-chaperonin tubulin folding pathway	2	0.534247	0.906553	0.617904	0.7076	0.493064	36	tags=100%, list=48%, signal=53%	TBCA/TUBA1A
391251	391251	Protein folding	2	0.534247	0.906553	0.617904	0.7076	0.493064	1	tags=100%, list=1%, signal=101%	TUBA1A
917937	917937	Iron uptake and transport	2	-0.52712	-0.875523	0.678245	0.764371	0.532623	15	tags=50%, list=20%, signal=41%
446728	446728	Cell junction organization	4	-0.380282	-0.800786	0.72943	0.7897	0.550273	75	tags=100%, list=100%, signal=0%	JUP/COL17A1/FLNA/KRT5
1500931	1500931	Cell-Cell communication	4	-0.380282	-0.800786	0.72943	0.7897	0.550273	75	tags=100%, list=100%, signal=0%	JUP/COL17A1/FLNA/KRT5
1430728	1430728	Metabolism	8	-0.305555	-0.78915	0.734088	0.7897	0.550273	75	tags=100%, list=100%, signal=0%	NDUFC2/LDHA/ALDOA/SLC44A2/NDUFA10/NDUFS5/BGN/DCN
446107	446107	Type I hemidesmosome assembly	2	-0.493151	-0.819101	0.764168	0.80979	0.564272	40	tags=100%, list=53%, signal=48%	KRT5
382551	382551	Transmembrane transport of small molecules	4	0.314577	0.721122	0.814016	0.849929	0.592241	75	tags=100%, list=100%, signal=0%	AZGP1/SLC44A2/CP/LCN2
114608	114608	Platelet degranulation	7	-0.220588	-0.549662	0.95022	0.954148	0.664863	75	tags=100%, list=100%, signal=0%	ALDOA/SERPINA1/VEGFA/SPARC/FLNA/FN1/A2M
76005	76005	Response to elevated platelet cytosolic Ca2+	7	-0.220588	-0.549662	0.95022	0.954148	0.664863	75	tags=100%, list=100%, signal=0%	ALDOA/SERPINA1/VEGFA/SPARC/FLNA/FN1/A2M
5663205	5663205	Infectious disease	2	0.356164	0.604369	0.954148	0.954148	0.664863	75	tags=100%, list=100%, signal=0%	RPL27/ANTXR1

## Sheet: Non-carrier vs Non-carrier+TPA
	ID	Description	setSize	enrichmentScore	NES	pvalue	p.adjust	qvalues	rank	leading_edge	core_enrichment
162582	162582	Signal Transduction	41	-0.202355	-1.30376	0.168498	0.534981	0.494796	264	tags=100%, list=100%, signal=0%	CNTN1/GOPC/HEY1/OR2A1/OR2A42/RDH10/DUSP7/PIP5K1B/JAK2/RPS6KB1/STRA6/MIB1/BUB1/FGD3/SPRY1/ARHGEF17/CALCRL/ARHGAP11B/AURKB/CDK1/AR/BMPR1B/EDN2/HDAC10/HIST1H3J/LTB4R2/DGKD/HIST1H3D/CIT/HIST1H3B/ZWILCH/ERBB4/PDGFRA/CXCL6/BAMBI/SOX9/STARD13/HIST1H3G/PTHLH/HIST1H3I/ADM
1430728	1430728	Metabolism	23	0.264998	1.42203	0.0986842	0.432531	0.400041	264	tags=100%, list=100%, signal=0%	CYP4F11/FAM213B/DGAT2/CYGB/PIP5K1B/ITPKC/SLC5A1/GLRX/CERS3/NT5E/AKAP5/AMPD3/ARSD/NUP210/ACADS/CYP39A1/HMOX1/SLC26A2/PTGS1/NME1/CKMT1B/TST/GSTM1
1640170	1640170	Cell Cycle	18	-0.32354	-1.46001	0.0934579	0.42877	0.396563	264	tags=100%, list=100%, signal=0%	MIS18A/NUP210/SMC2/BUB1/CCNA2/REC8/AURKB/CDK1/KIF20A/LMNB1/MCM2/FOXM1/HIST1H3J/HIST1H3D/HIST1H3B/ZWILCH/HIST1H3G/HIST1H3I
168256	168256	Immune System	17	0.137652	0.650515	0.894515	0.977528	0.904101	264	tags=100%, list=100%, signal=0%	SOCS2/LBP/DUSP7/ATG12/JAK2/KPNA5/NUP210/TLR6/HGF/CDK1/HLA-DRB1/MICA/MAP2K7/ERBB4/PDGFRA/PIN1/CD79B
194315	194315	Signaling by Rho GTPases	15	-0.334102	-1.40053	0.112546	0.470637	0.435285	264	tags=100%, list=100%, signal=0%	GOPC/BUB1/FGD3/ARHGEF17/ARHGAP11B/AURKB/AR/HIST1H3J/HIST1H3D/CIT/HIST1H3B/ZWILCH/STARD13/HIST1H3G/HIST1H3I
109582	109582	Hemostasis	14	-0.427932	-1.7573	0.032197	0.299235	0.276758	264	tags=100%, list=100%, signal=0%	MMP1/JAK2/TFPI/HGF/HIST1H3J/KIFC1/TGFB3/KCNMB1/DGKD/HIST1H3D/MYB/HIST1H3B/HIST1H3G/HIST1H3I
1643685	1643685	Disease	14	-0.343924	-1.41232	0.132576	0.510275	0.471946	264	tags=100%, list=100%, signal=0%	HEY1/STRA6/MIB1/NUP210/TLR6/HDAC10/HIST1H3J/MAP2K7/HIST1H3D/HIST1H3B/ERBB4/PDGFRA/HIST1H3G/HIST1H3I
372790	372790	Signaling by GPCR	12	-0.242431	-0.932824	0.527103	0.913427	0.844815	264	tags=100%, list=100%, signal=0%	OR2A1/OR2A42/FGD3/ARHGEF17/CALCRL/CDK1/EDN2/LTB4R2/DGKD/CXCL6/PTHLH/ADM
74160	74160	Gene Expression	11	-0.48911	-1.82165	0.0149813	0.221935	0.205264	264	tags=100%, list=100%, signal=0%	NUP210/JARID2/TEAD4/AR/HIST1H3J/HIST1H3D/HIST1H3B/SNAPC1/TAF1C/HIST1H3G/HIST1H3I
195258	195258	RHO GTPase Effectors	11	-0.375525	-1.39861	0.129213	0.510275	0.471946	1	tags=18%, list=0%, signal=19%	HIST1H3I
388396	388396	GPCR downstream signaling	11	-0.226066	-0.841964	0.64794	0.923968	0.854564	264	tags=100%, list=100%, signal=0%	OR2A1/OR2A42/FGD3/ARHGEF17/CALCRL/EDN2/LTB4R2/DGKD/CXCL6/PTHLH/ADM
3247509	3247509	Chromatin modifying enzymes	10	-0.501319	-1.81404	0.014733	0.221935	0.205264	11	tags=20%, list=4%, signal=20%	HIST1H3I
4839726	4839726	Chromatin organization	10	-0.501319	-1.81404	0.014733	0.221935	0.205264	11	tags=20%, list=4%, signal=20%	HIST1H3I
69278	69278	Cell Cycle, Mitotic	10	-0.370079	-1.33914	0.14733	0.510275	0.471946	264	tags=100%, list=100%, signal=0%	NUP210/SMC2/BUB1/CCNA2/AURKB/CDK1/KIF20A/MCM2/FOXM1/ZWILCH
2262752	2262752	Cellular responses to stress	9	-0.360736	-1.24892	0.205937	0.607356	0.561734	1	tags=11%, list=0%, signal=11%
168249	168249	Innate Immune System	9	-0.215378	-0.745671	0.781076	0.952081	0.880565	264	tags=100%, list=100%, signal=0%	LBP/DUSP7/ATG12/TLR6/CDK1/MAP2K7/ERBB4/PDGFRA/PIN1
983231	983231	Factors involved in megakaryocyte development and platelet production	8	-0.577124	-1.89311	0.00379507	0.130297	0.12051	88	tags=88%, list=33%, signal=60%	KIFC1/HIST1H3D/MYB/HIST1H3B/HIST1H3G/HIST1H3I
3214847	3214847	HATs acetylate histones	8	-0.5799	-1.90221	0.00379507	0.130297	0.12051	89	tags=88%, list=34%, signal=60%	HIST1H3J/HIST1H3D/HIST1H3B/HIST1H2BG/HIST1H3G/HIST1H3I
382551	382551	Transmembrane transport of small molecules	8	0.42879	1.4718	0.0842105	0.403427	0.373124	264	tags=100%, list=100%, signal=0%	RHCG/ATP12A/SLC5A1/LCN2/SLC4A5/NUP210/HMOX1/SLC26A2
556833	556833	Metabolism of lipids and lipoproteins	8	0.384091	1.31837	0.174737	0.534981	0.494796	264	tags=100%, list=100%, signal=0%	FAM213B/DGAT2/PIP5K1B/CERS3/ARSD/ACADS/CYP39A1/PTGS1
1280215	1280215	Cytokine Signaling in Immune system	8	0.31697	1.08798	0.351579	0.756386	0.69957	264	tags=100%, list=100%, signal=0%	SOCS2/JAK2/KPNA5/NUP210/HGF/CDK1/HLA-DRB1/PIN1
212165	212165	Epigenetic regulation of gene expression	7	-0.569132	-1.7693	0.0299625	0.299235	0.276758	61	tags=71%, list=23%, signal=56%	HIST1H3B/TAF1C/HIST1H3G/HIST1H3I
2559583	2559583	Cellular Senescence	7	-0.515838	-1.60362	0.0468165	0.3282	0.303547	11	tags=29%, list=4%, signal=28%	HIST1H3I
1500620	1500620	Meiosis	7	-0.449029	-1.39593	0.114232	0.470637	0.435285	61	tags=57%, list=23%, signal=45%	HIST1H3B/HIST1H3G/HIST1H3I
68886	68886	M Phase	7	-0.365759	-1.13706	0.290262	0.657077	0.607721	1	tags=14%, list=0%, signal=15%
5250941	5250941	Negative epigenetic regulation of rRNA expression	6	-0.686047	-2.00817	0.00371747	0.130297	0.12051	61	tags=100%, list=23%, signal=79%	HIST1H3D/HIST1H3B/TAF1C/HIST1H3G/HIST1H3I
427413	427413	NoRC negatively regulates rRNA expression	6	-0.686047	-2.00817	0.00371747	0.130297	0.12051	61	tags=100%, list=23%, signal=79%	HIST1H3D/HIST1H3B/TAF1C/HIST1H3G/HIST1H3I
2559580	2559580	Oxidative Stress Induced Senescence	6	-0.686047	-2.00817	0.00371747	0.130297	0.12051	88	tags=100%, list=33%, signal=68%	MAP2K7/HIST1H3D/HIST1H3B/HIST1H3G/HIST1H3I
427359	427359	SIRT1 negatively regulates rRNA Expression	6	-0.686047	-2.00817	0.00371747	0.130297	0.12051	88	tags=100%, list=33%, signal=68%	HIST1H3D/HIST1H3B/TAF1C/HIST1H3G/HIST1H3I
5625886	5625886	Activated PKN1 stimulates transcription of AR (androgen receptor) regulated genes KLK2 and KLK3	6	-0.612403	-1.7926	0.0241636	0.261984	0.242305	107	tags=100%, list=41%, signal=61%	HIST1H3J/HIST1H3D/HIST1H3B/HIST1H3G/HIST1H3I
5625740	5625740	RHO GTPases activate PKNs	6	-0.612403	-1.7926	0.0241636	0.261984	0.242305	107	tags=100%, list=41%, signal=61%	HIST1H3J/HIST1H3D/HIST1H3B/HIST1H3G/HIST1H3I
212300	212300	PRC2 methylates histones and DNA	6	-0.55814	-1.63376	0.0650558	0.3282	0.303547	88	tags=83%, list=33%, signal=57%	HIST1H3D/HIST1H3B/HIST1H3G/HIST1H3I
211000	211000	Regulatory RNA pathways	6	-0.54725	-1.60189	0.0669145	0.3282	0.303547	61	tags=67%, list=23%, signal=52%	HIST1H3B/HIST1H3G/HIST1H3I
5578749	5578749	Transcriptional regulation by small RNAs	6	-0.54725	-1.60189	0.0669145	0.3282	0.303547	88	tags=83%, list=33%, signal=57%	HIST1H3D/HIST1H3B/HIST1H3G/HIST1H3I
500792	500792	GPCR ligand binding	6	-0.490871	-1.43686	0.10223	0.438739	0.405783	264	tags=100%, list=100%, signal=0%	CALCRL/EDN2/LTB4R2/CXCL6/PTHLH/ADM
166520	166520	Signalling by NGF	6	-0.267586	-0.783267	0.719331	0.923968	0.854564	264	tags=100%, list=100%, signal=0%	DUSP7/FGD3/ARHGEF17/CDK1/ERBB4/PDGFRA
5663202	5663202	Diseases of signal transduction	6	-0.188233	-0.550989	0.95539	0.977528	0.904101	1	tags=33%, list=0%, signal=34%	PDGFRA
977225	977225	Amyloids	5	-0.683398	-1.82755	0.018315	0.221935	0.205264	88	tags=100%, list=33%, signal=68%	HIST1H3D/HIST1H3B/HIST1H3G/HIST1H3I
5334118	5334118	DNA methylation	5	-0.683398	-1.82755	0.018315	0.221935	0.205264	88	tags=100%, list=33%, signal=68%	HIST1H3D/HIST1H3B/HIST1H3G/HIST1H3I
912446	912446	Meiotic recombination	5	-0.683398	-1.82755	0.018315	0.221935	0.205264	88	tags=100%, list=33%, signal=68%	HIST1H3D/HIST1H3B/HIST1H3G/HIST1H3I
2559582	2559582	Senescence-Associated Secretory Phenotype (SASP)	5	-0.683398	-1.82755	0.018315	0.221935	0.205264	88	tags=100%, list=33%, signal=68%	HIST1H3D/HIST1H3B/HIST1H3G/HIST1H3I
1280218	1280218	Adaptive Immune System	5	-0.552124	-1.4765	0.0952381	0.42877	0.396563	264	tags=100%, list=100%, signal=0%	HLA-DRB1/MICA/ERBB4/PDGFRA/CD79B
422475	422475	Axon guidance	5	-0.505853	-1.35276	0.139194	0.510275	0.471946	264	tags=100%, list=100%, signal=0%	CNTN1/CDK1/CAP2/SLIT3/SEMA6D
1266738	1266738	Developmental Biology	5	-0.505853	-1.35276	0.139194	0.510275	0.471946	264	tags=100%, list=100%, signal=0%	CNTN1/CDK1/CAP2/SLIT3/SEMA6D
425407	425407	SLC-mediated transmembrane transport	5	0.47731	1.29952	0.175439	0.534981	0.494796	1	tags=20%, list=0%, signal=20%
68877	68877	Mitotic Prometaphase	5	-0.3861	-1.03252	0.406593	0.82929	0.766997	165	tags=100%, list=62%, signal=38%	BUB1/AURKB/CDK1/ZWILCH
166016	166016	Toll Like Receptor 4 (TLR4) Cascade	5	0.299203	0.814604	0.677632	0.923968	0.854564	1	tags=60%, list=0%, signal=61%	CDK1/MAP2K7
168898	168898	Toll-Like Receptors Cascades	5	0.299203	0.814604	0.677632	0.923968	0.854564	1	tags=20%, list=0%, signal=20%
211859	211859	Biological oxidations	5	-0.298257	-0.797604	0.70696	0.923968	0.854564	3	tags=20%, list=1%, signal=20%
1474228	1474228	Degradation of the extracellular matrix	5	0.270973	0.737747	0.774123	0.949222	0.877921	34	tags=20%, list=13%, signal=18%
913531	913531	Interferon Signaling	5	-0.250965	-0.671136	0.855311	0.977323	0.903911	1	tags=20%, list=0%, signal=20%
392499	392499	Metabolism of proteins	5	-0.247328	-0.661408	0.868132	0.977528	0.904101	264	tags=100%, list=100%, signal=0%	MMP1/ARSD/NUP210/ST8SIA6/SEMA6D
157118	157118	Signaling by NOTCH	4	0.543249	1.37309	0.141667	0.510275	0.471946	12	tags=50%, list=5%, signal=48%	CNTN1/HEY1
1980143	1980143	Signaling by NOTCH1	4	0.543249	1.37309	0.141667	0.510275	0.471946	12	tags=50%, list=5%, signal=48%	CNTN1/HEY1
2454202	2454202	Fc epsilon receptor (FCERI) signaling	4	-0.542308	-1.30723	0.162835	0.532445	0.492451	48	tags=75%, list=18%, signal=62%	ERBB4/PDGFRA
881907	881907	Gastrin-CREB signalling pathway via PKC and MAPK	4	-0.542308	-1.30723	0.162835	0.532445	0.492451	1	tags=75%, list=0%, signal=76%	LTB4R2/DGKD
177929	177929	Signaling by EGFR	4	-0.453846	-1.09399	0.35249	0.756386	0.69957	48	tags=50%, list=18%, signal=42%	PDGFRA
194840	194840	Rho GTPase cycle	4	-0.430769	-1.03837	0.396552	0.825148	0.763167	22	tags=25%, list=8%, signal=23%
15869	15869	Metabolism of nucleotides	4	0.40945	1.03491	0.402083	0.828292	0.766075	1	tags=25%, list=0%, signal=25%
2500257	2500257	Resolution of Sister Chromatid Cohesion	4	-0.4	-0.964199	0.5	0.903509	0.835642	161	tags=100%, list=61%, signal=40%	AURKB/CDK1/ZWILCH
1236394	1236394	Signaling by ERBB4	4	-0.377599	-0.910202	0.572797	0.923968	0.854564	48	tags=50%, list=18%, signal=42%	PDGFRA
1433557	1433557	Signaling by SCF-KIT	4	-0.377599	-0.910202	0.572797	0.923968	0.854564	48	tags=50%, list=18%, signal=42%	PDGFRA
187037	187037	NGF signalling via TRKA from the plasma membrane	4	-0.375671	-0.905555	0.584291	0.923968	0.854564	1	tags=50%, list=0%, signal=51%	PDGFRA
597592	597592	Post-translational protein modification	4	-0.358654	-0.864534	0.624521	0.923968	0.854564	264	tags=100%, list=100%, signal=0%	ARSD/NUP210/ST8SIA6/SEMA6D
112316	112316	Neuronal System	4	-0.319231	-0.769505	0.749042	0.923968	0.854564	264	tags=100%, list=100%, signal=0%	AKAP5/GRIK3/KCNMB1/LIN7A
166054	166054	Activated TLR4 signalling	4	0.269231	0.680493	0.833333	0.959032	0.886994	1	tags=75%, list=0%, signal=76%	CDK1/MAP2K7
166058	166058	MyD88:Mal cascade initiated on plasma membrane	4	0.269231	0.680493	0.833333	0.959032	0.886994	135	tags=75%, list=51%, signal=37%	CDK1/MAP2K7
181438	181438	Toll Like Receptor 2 (TLR2) Cascade	4	0.269231	0.680493	0.833333	0.959032	0.886994	135	tags=75%, list=51%, signal=37%	CDK1/MAP2K7
168179	168179	Toll Like Receptor TLR1:TLR2 Cascade	4	0.269231	0.680493	0.833333	0.959032	0.886994	135	tags=75%, list=51%, signal=37%	CDK1/MAP2K7
168188	168188	Toll Like Receptor TLR6:TLR2 Cascade	4	0.269231	0.680493	0.833333	0.959032	0.886994	135	tags=75%, list=51%, signal=37%	CDK1/MAP2K7
983705	983705	Signaling by the B Cell Receptor (BCR)	3	-0.831418	-1.80207	0.0146789	0.221935	0.205264	48	tags=100%, list=18%, signal=83%	PDGFRA/CD79B
373080	373080	Class B/2 (Secretin family receptors)	3	-0.740928	-1.60594	0.0348624	0.299235	0.276758	8	tags=67%, list=3%, signal=65%	ADM
418555	418555	G alpha (s) signalling events	3	-0.740928	-1.60594	0.0348624	0.299235	0.276758	8	tags=67%, list=3%, signal=65%	ADM
373076	373076	Class A/1 (Rhodopsin-like receptors)	3	-0.62069	-1.34532	0.148624	0.510275	0.471946	264	tags=100%, list=100%, signal=0%	EDN2/LTB4R2/CXCL6
416476	416476	G alpha (q) signalling events	3	-0.62069	-1.34532	0.148624	0.510275	0.471946	1	tags=100%, list=0%, signal=101%	LTB4R2/DGKD
2172127	2172127	DAP12 interactions	3	-0.543014	-1.17697	0.258716	0.622582	0.575817	48	tags=67%, list=18%, signal=55%	PDGFRA
2424491	2424491	DAP12 signaling	3	-0.543014	-1.17697	0.258716	0.622582	0.575817	48	tags=67%, list=18%, signal=55%	PDGFRA
186763	186763	Downstream signal transduction	3	-0.543014	-1.17697	0.258716	0.622582	0.575817	48	tags=67%, list=18%, signal=55%	PDGFRA
5654687	5654687	Downstream signaling of activated FGFR1	3	-0.543014	-1.17697	0.258716	0.622582	0.575817	48	tags=67%, list=18%, signal=55%	PDGFRA
5654696	5654696	Downstream signaling of activated FGFR2	3	-0.543014	-1.17697	0.258716	0.622582	0.575817	48	tags=67%, list=18%, signal=55%	PDGFRA
5654708	5654708	Downstream signaling of activated FGFR3	3	-0.543014	-1.17697	0.258716	0.622582	0.575817	48	tags=67%, list=18%, signal=55%	PDGFRA
5654716	5654716	Downstream signaling of activated FGFR4	3	-0.543014	-1.17697	0.258716	0.622582	0.575817	48	tags=67%, list=18%, signal=55%	PDGFRA
1227986	1227986	Signaling by ERBB2	3	-0.543014	-1.17697	0.258716	0.622582	0.575817	48	tags=67%, list=18%, signal=55%	PDGFRA
190236	190236	Signaling by FGFR	3	-0.543014	-1.17697	0.258716	0.622582	0.575817	48	tags=67%, list=18%, signal=55%	PDGFRA
5654736	5654736	Signaling by FGFR1	3	-0.543014	-1.17697	0.258716	0.622582	0.575817	48	tags=67%, list=18%, signal=55%	PDGFRA
5654738	5654738	Signaling by FGFR2	3	-0.543014	-1.17697	0.258716	0.622582	0.575817	48	tags=67%, list=18%, signal=55%	PDGFRA
5654741	5654741	Signaling by FGFR3	3	-0.543014	-1.17697	0.258716	0.622582	0.575817	48	tags=67%, list=18%, signal=55%	PDGFRA
5654743	5654743	Signaling by FGFR4	3	-0.543014	-1.17697	0.258716	0.622582	0.575817	48	tags=67%, list=18%, signal=55%	PDGFRA
186797	186797	Signaling by PDGF	3	-0.543014	-1.17697	0.258716	0.622582	0.575817	48	tags=67%, list=18%, signal=55%	PDGFRA
76002	76002	Platelet activation, signaling and aggregation	3	-0.509579	-1.10449	0.32844	0.719774	0.665708	1	tags=67%, list=0%, signal=67%	DGKD
68875	68875	Mitotic Prophase	3	0.467433	1.0017	0.427948	0.855895	0.791605	171	tags=100%, list=65%, signal=36%	SMC2/CDK1
449147	449147	Signaling by Interleukins	3	0.467433	1.0017	0.427948	0.855895	0.791605	1	tags=67%, list=0%, signal=67%	CDK1
211945	211945	Phase 1 - Functionalization of compounds	3	0.4221	0.904549	0.563319	0.923968	0.854564	4	tags=33%, list=2%, signal=33%	CYP4F11
69273	69273	Cyclin A/B1 associated events during G2/M transition	3	-0.409962	-0.888579	0.607339	0.923968	0.854564	158	tags=100%, list=60%, signal=41%	CDK1/FOXM1
69275	69275	G2/M Transition	3	-0.409962	-0.888579	0.607339	0.923968	0.854564	158	tags=100%, list=60%, signal=41%	CDK1/FOXM1
453274	453274	Mitotic G2-G2/M phases	3	-0.409962	-0.888579	0.607339	0.923968	0.854564	1	tags=100%, list=0%, signal=101%	CDK1/FOXM1
68882	68882	Mitotic Anaphase	3	-0.398467	-0.863665	0.644037	0.923968	0.854564	1	tags=33%, list=0%, signal=34%
2555396	2555396	Mitotic Metaphase and Anaphase	3	-0.398467	-0.863665	0.644037	0.923968	0.854564	1	tags=33%, list=0%, signal=34%
5663220	5663220	RHO GTPases Activate Formins	3	-0.398467	-0.863665	0.644037	0.923968	0.854564	49	tags=100%, list=19%, signal=82%	AURKB/ZWILCH
2467813	2467813	Separation of Sister Chromatids	3	-0.398467	-0.863665	0.644037	0.923968	0.854564	1	tags=33%, list=0%, signal=34%
2894862	2894862	Constitutive Signaling by NOTCH1 HD+PEST Domain Mutants	3	0.368004	0.788622	0.744541	0.923968	0.854564	12	tags=33%, list=5%, signal=32%	HEY1
2644606	2644606	Constitutive Signaling by NOTCH1 PEST Domain Mutants	3	0.368004	0.788622	0.744541	0.923968	0.854564	12	tags=33%, list=5%, signal=32%	HEY1
2894858	2894858	Signaling by NOTCH1 HD+PEST Domain Mutants in Cancer	3	0.368004	0.788622	0.744541	0.923968	0.854564	12	tags=33%, list=5%, signal=32%	HEY1
2644603	2644603	Signaling by NOTCH1 in Cancer	3	0.368004	0.788622	0.744541	0.923968	0.854564	12	tags=33%, list=5%, signal=32%	HEY1
2644602	2644602	Signaling by NOTCH1 PEST Domain Mutants in Cancer	3	0.368004	0.788622	0.744541	0.923968	0.854564	12	tags=33%, list=5%, signal=32%	HEY1
1169410	1169410	Antiviral mechanism by IFN-stimulated genes	3	-0.344828	-0.747403	0.790826	0.952691	0.881129	46	tags=100%, list=17%, signal=84%	NUP210/PIN1
1169408	1169408	ISG15 antiviral mechanism	3	-0.344828	-0.747403	0.790826	0.952691	0.881129	46	tags=100%, list=17%, signal=84%	NUP210/PIN1
112315	112315	Transmission across Chemical Synapses	3	-0.318008	-0.689271	0.858716	0.977323	0.903911	1	tags=33%, list=0%, signal=34%
71387	71387	Metabolism of carbohydrates	3	0.313829	0.672528	0.914847	0.977528	0.904101	1	tags=33%, list=0%, signal=34%
1442490	1442490	Collagen degradation	3	-0.264374	-0.573022	0.955963	0.977528	0.904101	34	tags=33%, list=13%, signal=29%
450294	450294	MAP kinase activation in TLR cascade	3	0.268199	0.574744	0.973799	0.977528	0.904101	124	tags=67%, list=47%, signal=36%	MAP2K7
975871	975871	MyD88 cascade initiated on plasma membrane	3	0.268199	0.574744	0.973799	0.977528	0.904101	124	tags=67%, list=47%, signal=36%	MAP2K7
975155	975155	MyD88 dependent cascade initiated on endosome	3	0.268199	0.574744	0.973799	0.977528	0.904101	124	tags=67%, list=47%, signal=36%	MAP2K7
166166	166166	MyD88-independent TLR3/TLR4 cascade	3	0.268199	0.574744	0.973799	0.977528	0.904101	124	tags=67%, list=47%, signal=36%	MAP2K7
168142	168142	Toll Like Receptor 10 (TLR10) Cascade	3	0.268199	0.574744	0.973799	0.977528	0.904101	124	tags=67%, list=47%, signal=36%	MAP2K7
168164	168164	Toll Like Receptor 3 (TLR3) Cascade	3	0.268199	0.574744	0.973799	0.977528	0.904101	124	tags=67%, list=47%, signal=36%	MAP2K7
168176	168176	Toll Like Receptor 5 (TLR5) Cascade	3	0.268199	0.574744	0.973799	0.977528	0.904101	124	tags=67%, list=47%, signal=36%	MAP2K7
168181	168181	Toll Like Receptor 7/8 (TLR7/8) Cascade	3	0.268199	0.574744	0.973799	0.977528	0.904101	124	tags=67%, list=47%, signal=36%	MAP2K7
168138	168138	Toll Like Receptor 9 (TLR9) Cascade	3	0.268199	0.574744	0.973799	0.977528	0.904101	124	tags=67%, list=47%, signal=36%	MAP2K7
975138	975138	TRAF6 mediated induction of NFkB and MAP kinases upon TLR7/8 or 9 activation	3	0.268199	0.574744	0.973799	0.977528	0.904101	124	tags=67%, list=47%, signal=36%	MAP2K7
168180	168180	TRAF6 Mediated Induction of proinflammatory cytokines	3	0.268199	0.574744	0.973799	0.977528	0.904101	124	tags=67%, list=47%, signal=36%	MAP2K7
937061	937061	TRIF-mediated TLR3/TLR4 signaling	3	0.268199	0.574744	0.973799	0.977528	0.904101	124	tags=67%, list=47%, signal=36%	MAP2K7
381753	381753	Olfactory Signaling Pathway	2	0.946565	1.70558	0.00638298	0.187842	0.173732	264	tags=100%, list=100%, signal=0%	OR2A1/OR2A42
504046	504046	RNA Polymerase I, RNA Polymerase III, and Mitochondrial Transcription	2	-0.919847	-1.68185	0.0149533	0.221935	0.205264	24	tags=100%, list=9%, signal=92%	TAF1C
74159	74159	Transcription	2	-0.919847	-1.68185	0.0149533	0.221935	0.205264	24	tags=100%, list=9%, signal=92%	TAF1C
71291	71291	Metabolism of amino acids and derivatives	2	-0.877863	-1.60508	0.0336449	0.299235	0.276758	35	tags=100%, list=13%, signal=87%	TST
2219530	2219530	Constitutive Signaling by Aberrant PI3K in Cancer	2	-0.828244	-1.51436	0.0616822	0.3282	0.303547	48	tags=100%, list=18%, signal=82%	PDGFRA
1168372	1168372	Downstream signaling events of B Cell Receptor (BCR)	2	-0.828244	-1.51436	0.0616822	0.3282	0.303547	48	tags=100%, list=18%, signal=82%	PDGFRA
180292	180292	GAB1 signalosome	2	-0.828244	-1.51436	0.0616822	0.3282	0.303547	48	tags=100%, list=18%, signal=82%	PDGFRA
5654689	5654689	PI-3K cascade:FGFR1	2	-0.828244	-1.51436	0.0616822	0.3282	0.303547	48	tags=100%, list=18%, signal=82%	PDGFRA
5654695	5654695	PI-3K cascade:FGFR2	2	-0.828244	-1.51436	0.0616822	0.3282	0.303547	48	tags=100%, list=18%, signal=82%	PDGFRA
5654710	5654710	PI-3K cascade:FGFR3	2	-0.828244	-1.51436	0.0616822	0.3282	0.303547	48	tags=100%, list=18%, signal=82%	PDGFRA
5654720	5654720	PI-3K cascade:FGFR4	2	-0.828244	-1.51436	0.0616822	0.3282	0.303547	48	tags=100%, list=18%, signal=82%	PDGFRA
1963642	1963642	PI3K events in ERBB2 signaling	2	-0.828244	-1.51436	0.0616822	0.3282	0.303547	48	tags=100%, list=18%, signal=82%	PDGFRA
1250342	1250342	PI3K events in ERBB4 signaling	2	-0.828244	-1.51436	0.0616822	0.3282	0.303547	48	tags=100%, list=18%, signal=82%	PDGFRA
198203	198203	PI3K/AKT activation	2	-0.828244	-1.51436	0.0616822	0.3282	0.303547	48	tags=100%, list=18%, signal=82%	PDGFRA
2219528	2219528	PI3K/AKT Signaling in Cancer	2	-0.828244	-1.51436	0.0616822	0.3282	0.303547	48	tags=100%, list=18%, signal=82%	PDGFRA
1257604	1257604	PIP3 activates AKT signaling	2	-0.828244	-1.51436	0.0616822	0.3282	0.303547	48	tags=100%, list=18%, signal=82%	PDGFRA
2730905	2730905	Role of LAT2/NTAL/LAB on calcium mobilization	2	-0.828244	-1.51436	0.0616822	0.3282	0.303547	48	tags=100%, list=18%, signal=82%	PDGFRA
1483257	1483257	Phospholipid metabolism	2	0.805344	1.45112	0.0659574	0.3282	0.303547	1	tags=100%, list=0%, signal=100%	PIP5K1B
425366	425366	Transport of glucose and other sugars, bile salts and organic acids, metal ions and amine compounds	2	0.770992	1.38922	0.0957447	0.42877	0.396563	62	tags=100%, list=23%, signal=77%	RHCG/SLC5A1
982772	982772	Growth hormone receptor signaling	2	0.755725	1.36171	0.131915	0.510275	0.471946	66	tags=100%, list=25%, signal=76%	SOCS2/JAK2
156580	156580	Phase II conjugation	2	-0.698473	-1.27709	0.157009	0.530228	0.4904	3	tags=100%, list=1%, signal=100%	GSTM1
2453902	2453902	The canonical retinoid cycle in rods (twilight vision)	2	0.70229	1.26543	0.176596	0.534981	0.494796	80	tags=100%, list=30%, signal=70%	RDH10/STRA6
2187338	2187338	Visual phototransduction	2	0.70229	1.26543	0.176596	0.534981	0.494796	80	tags=100%, list=30%, signal=70%	RDH10/STRA6
73847	73847	Purine metabolism	2	0.683206	1.23104	0.206383	0.607356	0.561734	85	tags=100%, list=32%, signal=68%	NT5E/AMPD3
428157	428157	Sphingolipid metabolism	2	0.679389	1.22417	0.22766	0.622582	0.575817	86	tags=100%, list=33%, signal=68%	CERS3/ARSD
2122948	2122948	Activated NOTCH1 Transmits Signal to the Nucleus	2	0.652672	1.17602	0.265957	0.622582	0.575817	93	tags=100%, list=35%, signal=65%	CNTN1/MIB1
2979096	2979096	NOTCH2 Activation and Transmission of Signal to the Nucleus	2	0.652672	1.17602	0.265957	0.622582	0.575817	93	tags=100%, list=35%, signal=65%	CNTN1/MIB1
1980145	1980145	Signaling by NOTCH2	2	0.652672	1.17602	0.265957	0.622582	0.575817	93	tags=100%, list=35%, signal=65%	CNTN1/MIB1
189200	189200	Hexose transport	2	0.645038	1.16227	0.276596	0.64021	0.592121	95	tags=100%, list=36%, signal=65%	SLC5A1/NUP210
375276	375276	Peptide ligand-binding receptors	2	-0.618321	-1.13054	0.28785	0.657077	0.607721	40	tags=50%, list=15%, signal=43%
419812	419812	Calcitonin-like ligand receptors	2	-0.61112	-1.11737	0.293458	0.657091	0.607733	4	tags=100%, list=2%, signal=99%	ADM
535734	535734	Fatty acid, triacylglycerol, and ketone body metabolism	2	0.614504	1.10725	0.32766	0.719774	0.665708	1	tags=50%, list=0%, signal=50%
212436	212436	Generic Transcription Pathway	2	-0.583969	-1.06773	0.357009	0.758185	0.701234	1	tags=100%, list=0%, signal=100%	AR
211897	211897	Cytochrome P450 - arranged by substrate type	2	0.594234	1.07073	0.385106	0.809509	0.748703	4	tags=50%, list=2%, signal=50%	CYP4F11
69620	69620	Cell Cycle Checkpoints	2	-0.538168	-0.983986	0.46729	0.867222	0.802081	124	tags=100%, list=47%, signal=53%	MCM2
2871796	2871796	FCERI mediated MAPK activation	2	-0.538168	-0.983986	0.46729	0.867222	0.802081	124	tags=100%, list=47%, signal=53%	MAP2K7
69206	69206	G1/S Transition	2	-0.538168	-0.983986	0.46729	0.867222	0.802081	124	tags=100%, list=47%, signal=53%	MCM2
69481	69481	G2/M Checkpoints	2	-0.538168	-0.983986	0.46729	0.867222	0.802081	124	tags=100%, list=47%, signal=53%	MCM2
1963640	1963640	GRB2 events in ERBB2 signaling	2	-0.538168	-0.983986	0.46729	0.867222	0.802081	124	tags=100%, list=47%, signal=53%	ERBB4
453279	453279	Mitotic G1-G1/S phases	2	-0.538168	-0.983986	0.46729	0.867222	0.802081	124	tags=100%, list=47%, signal=53%	MCM2
1250196	1250196	SHC1 events in ERBB2 signaling	2	-0.538168	-0.983986	0.46729	0.867222	0.802081	124	tags=100%, list=47%, signal=53%	ERBB4
1250347	1250347	SHC1 events in ERBB4 signaling	2	-0.538168	-0.983986	0.46729	0.867222	0.802081	124	tags=100%, list=47%, signal=53%	ERBB4
174143	174143	APC/C-mediated degradation of cell cycle proteins	2	-0.534351	-0.977007	0.480374	0.875726	0.809946	125	tags=100%, list=47%, signal=53%	CDK1
453276	453276	Regulation of mitotic cell cycle	2	-0.534351	-0.977007	0.480374	0.875726	0.809946	125	tags=100%, list=47%, signal=53%	CDK1
204998	204998	Cell death signalling via NRAGE, NRIF and NADE	2	0.541985	0.976582	0.52766	0.913427	0.844815	153	tags=100%, list=58%, signal=42%	ARHGEF17
416482	416482	G alpha (12/13) signalling events	2	0.541985	0.976582	0.52766	0.913427	0.844815	153	tags=100%, list=58%, signal=42%	ARHGEF17
193648	193648	NRAGE signals death through JNK	2	0.541985	0.976582	0.52766	0.913427	0.844815	153	tags=100%, list=58%, signal=42%	ARHGEF17
193704	193704	p75 NTR receptor-mediated signalling	2	0.541985	0.976582	0.52766	0.913427	0.844815	153	tags=100%, list=58%, signal=42%	ARHGEF17
2122947	2122947	NOTCH1 Intracellular Domain Regulates Transcription	2	0.537562	0.968613	0.538298	0.921587	0.852362	12	tags=50%, list=5%, signal=48%	HEY1
114608	114608	Platelet degranulation	2	-0.507634	-0.928157	0.545794	0.921587	0.852362	132	tags=100%, list=50%, signal=50%	TGFB3
76005	76005	Response to elevated platelet cytosolic Ca2+	2	-0.507634	-0.928157	0.545794	0.921587	0.852362	132	tags=100%, list=50%, signal=50%	TGFB3
397014	397014	Muscle contraction	2	-0.503817	-0.921178	0.55514	0.923968	0.854564	133	tags=100%, list=50%, signal=50%	MYL7
112314	112314	Neurotransmitter Receptor Binding And Downstream Transmission In The Postsynaptic Cell	2	0.519084	0.935318	0.585106	0.923968	0.854564	1	tags=100%, list=0%, signal=100%	GRIK3
195721	195721	Signaling by Wnt	2	-0.474744	-0.868022	0.656075	0.923968	0.854564	1	tags=50%, list=0%, signal=50%
201681	201681	TCF dependent signaling in response to WNT	2	-0.474744	-0.868022	0.656075	0.923968	0.854564	23	tags=50%, list=9%, signal=46%
2514853	2514853	Condensation of Prometaphase Chromosomes	2	0.465649	0.839035	0.695745	0.923968	0.854564	142	tags=100%, list=54%, signal=47%	SMC2/CDK1
2299718	2299718	Condensation of Prophase Chromosomes	2	0.465649	0.839035	0.695745	0.923968	0.854564	165	tags=100%, list=62%, signal=38%	CDK1
2428924	2428924	IGF1R signaling cascade	2	0.465649	0.839035	0.695745	0.923968	0.854564	1	tags=100%, list=0%, signal=100%	CDK1
74751	74751	Insulin receptor signalling cascade	2	0.465649	0.839035	0.695745	0.923968	0.854564	1	tags=100%, list=0%, signal=100%	CDK1
451927	451927	Interleukin-2 signaling	2	0.465649	0.839035	0.695745	0.923968	0.854564	142	tags=100%, list=54%, signal=47%	JAK2/CDK1
112399	112399	IRS-mediated signalling	2	0.465649	0.839035	0.695745	0.923968	0.854564	1	tags=100%, list=0%, signal=100%	CDK1
77389	77389	IRS-related events	2	0.465649	0.839035	0.695745	0.923968	0.854564	1	tags=100%, list=0%, signal=100%	CDK1
2428928	2428928	IRS-related events triggered by IGF1R	2	0.465649	0.839035	0.695745	0.923968	0.854564	1	tags=100%, list=0%, signal=100%	CDK1
2980766	2980766	Nuclear Envelope Breakdown	2	0.465649	0.839035	0.695745	0.923968	0.854564	171	tags=100%, list=65%, signal=35%	CDK1
3301854	3301854	Nuclear Pore Complex (NPC) Disassembly	2	0.465649	0.839035	0.695745	0.923968	0.854564	171	tags=100%, list=65%, signal=35%	CDK1
170145	170145	Phosphorylation of proteins involved in the G2/M transition by Cyclin A:Cdc2 complexes	2	0.465649	0.839035	0.695745	0.923968	0.854564	142	tags=100%, list=54%, signal=47%	CCNA2/CDK1
74752	74752	Signaling by Insulin receptor	2	0.465649	0.839035	0.695745	0.923968	0.854564	1	tags=100%, list=0%, signal=100%	CDK1
2586552	2586552	Signaling by Leptin	2	0.465649	0.839035	0.695745	0.923968	0.854564	142	tags=100%, list=54%, signal=47%	JAK2/CDK1
2404192	2404192	Signaling by Type 1 Insulin-like Growth Factor 1 Receptor (IGF1R)	2	0.465649	0.839035	0.695745	0.923968	0.854564	1	tags=100%, list=0%, signal=100%	CDK1
877300	877300	Interferon gamma signaling	2	0.458015	0.825281	0.706383	0.923968	0.854564	1	tags=100%, list=0%, signal=100%	HLA-DRB1
2142753	2142753	Arachidonic acid metabolism	2	0.45422	0.818442	0.714894	0.923968	0.854564	25	tags=50%, list=9%, signal=46%	FAM213B
2162123	2162123	Synthesis of Prostaglandins (PG) and Thromboxanes (TX)	2	0.45422	0.818442	0.714894	0.923968	0.854564	25	tags=50%, list=9%, signal=46%	FAM213B
1221632	1221632	Meiotic synapsis	2	0.442748	0.797771	0.748936	0.923968	0.854564	150	tags=100%, list=57%, signal=44%	LMNB1
1566948	1566948	Elastic fibre formation	2	-0.423664	-0.774627	0.814953	0.959032	0.886994	154	tags=100%, list=58%, signal=42%	TGFB3
216083	216083	Integrin cell surface interactions	2	-0.423664	-0.774627	0.814953	0.959032	0.886994	63	tags=100%, list=24%, signal=77%	ITGA11
2129379	2129379	Molecules associated with elastic fibres	2	-0.423664	-0.774627	0.814953	0.959032	0.886994	154	tags=100%, list=58%, signal=42%	TGFB3
917937	917937	Iron uptake and transport	2	0.374046	0.673979	0.887234	0.977528	0.904101	196	tags=100%, list=74%, signal=26%	HMOX1
936440	936440	Negative regulators of RIG-I/MDA5 signaling	2	-0.380506	-0.695717	0.899065	0.977528	0.904101	46	tags=50%, list=17%, signal=42%
168928	168928	RIG-I/MDA5 mediated induction of IFN-alpha/beta pathways	2	-0.380506	-0.695717	0.899065	0.977528	0.904101	46	tags=50%, list=17%, signal=42%
1251985	1251985	Nuclear signaling by ERBB4	2	-0.368859	-0.674421	0.91215	0.977528	0.904101	48	tags=50%, list=18%, signal=41%
5663205	5663205	Infectious disease	2	-0.358779	-0.655991	0.923364	0.977528	0.904101	264	tags=100%, list=100%, signal=0%	NUP210/MAP2K7
499943	499943	Synthesis and interconversion of nucleotide di- and triphosphates	2	-0.331963	-0.606961	0.949533	0.977528	0.904101	53	tags=50%, list=20%, signal=40%
425393	425393	Transport of inorganic cations/anions and amino acids/oligopeptides	2	0.305344	0.550187	0.974468	0.977528	0.904101	82	tags=50%, list=31%, signal=35%

## Sheet: Non-carrier vs BRCA1
	ID	Description	setSize	enrichmentScore	NES	pvalue	p.adjust	qvalues	rank	leading_edge	core_enrichment
1474228	1474228	Degradation of the extracellular matrix	2	-0.902655	-1.65129	0.0144928	0.243271	0.223385	1	tags=50%, list=1%, signal=50%
1643685	1643685	Disease	3	-0.732143	-1.59712	0.0276134	0.243271	0.223385	115	tags=100%, list=100%, signal=0%	FGF7/LUM/DCN
3560782	3560782	Diseases associated with glycosaminoglycan metabolism	2	-0.876106	-1.60272	0.0310559	0.243271	0.223385	17	tags=100%, list=15%, signal=87%	DCN
3781865	3781865	Diseases of glycosylation	2	-0.876106	-1.60272	0.0310559	0.243271	0.223385	17	tags=100%, list=15%, signal=87%	DCN
1630316	1630316	Glycosaminoglycan metabolism	2	-0.876106	-1.60272	0.0310559	0.243271	0.223385	115	tags=100%, list=100%, signal=0%	DCN
71387	71387	Metabolism of carbohydrates	2	-0.876106	-1.60272	0.0310559	0.243271	0.223385	115	tags=100%, list=100%, signal=0%	LUM/DCN
373076	373076	Class A/1 (Rhodopsin-like receptors)	4	-0.603604	-1.4815	0.0653061	0.306939	0.281847	115	tags=100%, list=100%, signal=0%	ACKR4/CXCL5/EDN2/CXCL6
500792	500792	GPCR ligand binding	4	-0.603604	-1.4815	0.0653061	0.306939	0.281847	115	tags=100%, list=100%, signal=0%	ACKR4/CXCL5/EDN2/CXCL6
375276	375276	Peptide ligand-binding receptors	4	-0.603604	-1.4815	0.0653061	0.306939	0.281847	115	tags=100%, list=100%, signal=0%	ACKR4/CXCL5/EDN2/CXCL6
372790	372790	Signaling by GPCR	4	-0.603604	-1.4815	0.0653061	0.306939	0.281847	115	tags=100%, list=100%, signal=0%	ACKR4/CXCL5/EDN2/CXCL6
1474244	1474244	Extracellular matrix organization	8	-0.453668	-1.5161	0.0842912	0.360153	0.330712	115	tags=100%, list=100%, signal=0%	ITGAE/ITGB2/LOXL1/MATN3/LUM/COL11A1/DCN/MFAP4
388396	388396	GPCR downstream signaling	3	-0.633929	-1.38287	0.116371	0.455786	0.418527	115	tags=100%, list=100%, signal=0%	CXCL5/EDN2/CXCL6
382551	382551	Transmembrane transport of small molecules	3	-0.605172	-1.32014	0.157791	0.530446	0.487084	115	tags=100%, list=100%, signal=0%	ABCG1/CSN1S1/SLC41A2
380108	380108	Chemokine receptors bind chemokines	3	-0.598214	-1.30497	0.167653	0.530446	0.487084	49	tags=100%, list=43%, signal=59%	CXCL5/CXCL6
162582	162582	Signal Transduction	12	-0.333693	-1.29357	0.169291	0.530446	0.487084	115	tags=100%, list=100%, signal=0%	CNTN1/ABL1/EFCAB7/FRS3/LFNG/ACKR4/CXCL5/RHOJ/FGF7/EDN2/FSTL3/CXCL6
418594	418594	G alpha (i) signalling events	2	-0.628319	-1.14943	0.275362	0.807088	0.741111	115	tags=100%, list=100%, signal=0%	CXCL5/CXCL6
1566948	1566948	Elastic fibre formation	2	-0.618779	-1.13198	0.291925	0.807088	0.741111	2	tags=50%, list=2%, signal=50%
422475	422475	Axon guidance	2	0.619469	1.10899	0.321839	0.840358	0.771661	115	tags=100%, list=100%, signal=0%	CNTN1/ABL1
74160	74160	Gene Expression	2	-0.557522	-1.01991	0.416149	0.847974	0.778655	115	tags=100%, list=100%, signal=0%	SPCS3/BRF2
3000178	3000178	ECM proteoglycans	2	-0.530712	-0.970869	0.494824	0.847974	0.778655	6	tags=50%, list=5%, signal=48%
157118	157118	Signaling by NOTCH	2	0.539823	0.966402	0.496169	0.847974	0.778655	1	tags=50%, list=1%, signal=50%
168256	168256	Immune System	4	-0.378378	-0.928702	0.553061	0.847974	0.778655	115	tags=100%, list=100%, signal=0%	ITGB2/ABL1/PPM1B/FGF7
1187000	1187000	Fertilization	2	0.516018	0.923785	0.565134	0.847974	0.778655	18	tags=50%, list=16%, signal=43%
1474165	1474165	Reproduction	2	0.516018	0.923785	0.565134	0.847974	0.778655	18	tags=50%, list=16%, signal=43%
556833	556833	Metabolism of lipids and lipoproteins	4	0.369369	0.904468	0.567251	0.847974	0.778655	115	tags=100%, list=100%, signal=0%	ABCG1/PLA2G4B/GGT5/LPIN3
2022090	2022090	Assembly of collagen fibrils and other multimeric structures	2	-0.477876	-0.874212	0.643892	0.847974	0.778655	14	tags=50%, list=12%, signal=45%
1474290	1474290	Collagen formation	2	-0.477876	-0.874212	0.643892	0.847974	0.778655	14	tags=50%, list=12%, signal=45%
109582	109582	Hemostasis	3	-0.375	-0.818038	0.725838	0.847974	0.778655	115	tags=100%, list=100%, signal=0%	ITGB2/ABL1/MRVI1
168249	168249	Innate Immune System	3	-0.375	-0.818038	0.725838	0.847974	0.778655	115	tags=100%, list=100%, signal=0%	ITGB2/ABL1/FGF7
1266738	1266738	Developmental Biology	3	0.357143	0.767437	0.741483	0.847974	0.778655	115	tags=100%, list=100%, signal=0%	CNTN1/ABL1/MED11
216083	216083	Integrin cell surface interactions	3	-0.366071	-0.798561	0.74359	0.847974	0.778655	1	tags=33%, list=1%, signal=34%
392499	392499	Metabolism of proteins	2	0.451327	0.807976	0.745211	0.847974	0.778655	115	tags=100%, list=100%, signal=0%	PLA2G4B/SPCS3
5654687	5654687	Downstream signaling of activated FGFR1	2	-0.442478	-0.809456	0.757764	0.847974	0.778655	115	tags=100%, list=100%, signal=0%	FRS3/FGF7
5654696	5654696	Downstream signaling of activated FGFR2	2	-0.442478	-0.809456	0.757764	0.847974	0.778655	115	tags=100%, list=100%, signal=0%	FRS3/FGF7
5654708	5654708	Downstream signaling of activated FGFR3	2	-0.442478	-0.809456	0.757764	0.847974	0.778655	115	tags=100%, list=100%, signal=0%	FRS3/FGF7
5654716	5654716	Downstream signaling of activated FGFR4	2	-0.442478	-0.809456	0.757764	0.847974	0.778655	115	tags=100%, list=100%, signal=0%	FRS3/FGF7
5654700	5654700	FRS-mediated FGFR2 signaling	2	-0.442478	-0.809456	0.757764	0.847974	0.778655	66	tags=100%, list=57%, signal=43%	FGF7
190236	190236	Signaling by FGFR	2	-0.442478	-0.809456	0.757764	0.847974	0.778655	115	tags=100%, list=100%, signal=0%	FRS3/FGF7
5654736	5654736	Signaling by FGFR1	2	-0.442478	-0.809456	0.757764	0.847974	0.778655	115	tags=100%, list=100%, signal=0%	FRS3/FGF7
5654738	5654738	Signaling by FGFR2	2	-0.442478	-0.809456	0.757764	0.847974	0.778655	115	tags=100%, list=100%, signal=0%	FRS3/FGF7
5654741	5654741	Signaling by FGFR3	2	-0.442478	-0.809456	0.757764	0.847974	0.778655	115	tags=100%, list=100%, signal=0%	FRS3/FGF7
5654743	5654743	Signaling by FGFR4	2	-0.442478	-0.809456	0.757764	0.847974	0.778655	115	tags=100%, list=100%, signal=0%	FRS3/FGF7
194315	194315	Signaling by Rho GTPases	2	-0.389381	-0.712321	0.857143	0.911738	0.837206	115	tags=100%, list=100%, signal=0%	ABL1/RHOJ
1483206	1483206	Glycerophospholipid biosynthesis	2	0.362832	0.649549	0.890805	0.911738	0.837206	1	tags=50%, list=1%, signal=50%
1483257	1483257	Phospholipid metabolism	2	0.362832	0.649549	0.890805	0.911738	0.837206	115	tags=100%, list=100%, signal=0%	PLA2G4B/LPIN3
1280218	1280218	Adaptive Immune System	2	-0.371681	-0.679943	0.89234	0.911738	0.837206	115	tags=100%, list=100%, signal=0%	ITGB2/FGF7
1430728	1430728	Metabolism	8	0.167875	0.545925	0.98125	0.98125	0.901036	115	tags=100%, list=100%, signal=0%	ABCG1/PFAS/PLA2G4B/BRIP1/GGT5/LPIN3/LUM/DCN
168256	168256	Immune System	3	-0.47435	-0.78564	0.787829	0.813068	0.813068	96	tags=100%, list=100%, signal=0%	CYFIP1/TNRC6B/PSMC5
168249	168249	Innate Immune System	3	-0.47435	-0.78564	0.787829	0.813068	0.813068	96	tags=100%, list=100%, signal=0%	CYFIP1/TNRC6B/PSMC5
157279	157279	3' -UTR-mediated translational regulation	2	-0.542553	-0.817555	0.788194	0.813068	0.813068	96	tags=100%, list=100%, signal=0%	RPL30/RPL19
72737	72737	Cap-dependent Translation Initiation	2	-0.542553	-0.817555	0.788194	0.813068	0.813068	96	tags=100%, list=100%, signal=0%	RPL30/RPL19
156842	156842	Eukaryotic Translation Elongation	2	-0.542553	-0.817555	0.788194	0.813068	0.813068	1	tags=50%, list=1%, signal=51%
72613	72613	Eukaryotic Translation Initiation	2	-0.542553	-0.817555	0.788194	0.813068	0.813068	96	tags=100%, list=100%, signal=0%	RPL30/RPL19
72764	72764	Eukaryotic Translation Termination	2	-0.542553	-0.817555	0.788194	0.813068	0.813068	1	tags=50%, list=1%, signal=51%
72689	72689	Formation of a pool of free 40S subunits	2	-0.542553	-0.817555	0.788194	0.813068	0.813068	96	tags=100%, list=100%, signal=0%	RPL30/RPL19
72706	72706	GTP hydrolysis and joining of the 60S ribosomal subunit	2	-0.542553	-0.817555	0.788194	0.813068	0.813068	96	tags=100%, list=100%, signal=0%	RPL30/RPL19
168254	168254	Influenza Infection	2	-0.542553	-0.817555	0.788194	0.813068	0.813068	96	tags=100%, list=100%, signal=0%	RPL30/RPL19
168255	168255	Influenza Life Cycle	2	-0.542553	-0.817555	0.788194	0.813068	0.813068	96	tags=100%, list=100%, signal=0%	RPL30/RPL19
168273	168273	Influenza Viral RNA Transcription and Replication	2	-0.542553	-0.817555	0.788194	0.813068	0.813068	96	tags=100%, list=100%, signal=0%	RPL30/RPL19
156827	156827	L13a-mediated translational silencing of Ceruloplasmin expression	2	-0.542553	-0.817555	0.788194	0.813068	0.813068	96	tags=100%, list=100%, signal=0%	RPL30/RPL19
975957	975957	Nonsense Mediated Decay (NMD) enhanced by the Exon Junction Complex (EJC)	2	-0.542553	-0.817555	0.788194	0.813068	0.813068	96	tags=100%, list=100%, signal=0%	RPL30/RPL19
975956	975956	Nonsense Mediated Decay (NMD) independent of the Exon Junction Complex (EJC)	2	-0.542553	-0.817555	0.788194	0.813068	0.813068	1	tags=50%, list=1%, signal=51%
927802	927802	Nonsense-Mediated Decay (NMD)	2	-0.542553	-0.817555	0.788194	0.813068	0.813068	96	tags=100%, list=100%, signal=0%	RPL30/RPL19
156902	156902	Peptide chain elongation	2	-0.542553	-0.817555	0.788194	0.813068	0.813068	1	tags=50%, list=1%, signal=51%
1799339	1799339	SRP-dependent cotranslational protein targeting to membrane	2	-0.542553	-0.817555	0.788194	0.813068	0.813068	96	tags=100%, list=100%, signal=0%	RPL30/RPL19
72766	72766	Translation	2	-0.542553	-0.817555	0.788194	0.813068	0.813068	96	tags=100%, list=100%, signal=0%	RPL30/RPL19
192823	192823	Viral mRNA Translation	2	-0.542553	-0.817555	0.788194	0.813068	0.813068	1	tags=50%, list=1%, signal=51%
69278	69278	Cell Cycle, Mitotic	4	-0.410319	-0.742605	0.792484	0.813068	0.813068	96	tags=100%, list=100%, signal=0%	NCAPD3/CDC20/CKS1B/PSMC5
597592	597592	Post-translational protein modification	2	-0.5	-0.753433	0.869792	0.880943	0.880943	96	tags=100%, list=100%, signal=0%	ALG8/DPH5
68886	68886	M Phase	3	-0.327566	-0.54253	0.96875	0.96875	0.96875	96	tags=100%, list=100%, signal=0%	NCAPD3/CDC20/PSMC5

## Sheet: Non-carrier+TPA vs BRCA1+TPA
	ID	Description	setSize	enrichmentScore	NES	pvalue	p.adjust	qvalues	rank	leading_edge	core_enrichment
1474228	1474228	Degradation of the extracellular matrix	8	-0.600607	-1.91749	0.00576923	0.383562	0.38315	35	tags=75%, list=22%, signal=61%	COL10A1/MMP2/COL11A1/FBN1/DCN
216083	216083	Integrin cell surface interactions	6	-0.666643	-1.89963	0.00782779	0.383562	0.38315	35	tags=83%, list=22%, signal=67%	ITGA11/COL10A1/FBN1/LUM
1442490	1442490	Collagen degradation	5	-0.632138	-1.69591	0.0187617	0.424549	0.424093	35	tags=80%, list=22%, signal=64%	COL10A1/MMP2/COL11A1
1650814	1650814	Collagen biosynthesis and modifying enzymes	3	-0.798701	-1.68932	0.0213178	0.424549	0.424093	35	tags=100%, list=22%, signal=79%	COL10A1/COL11A1
1474244	1474244	Extracellular matrix organization	16	-0.439726	-1.86144	0.0216607	0.424549	0.424093	157	tags=100%, list=100%, signal=0%	BCAN/MFAP3/CTSK/ITGB2/LOXL1/MATN3/VCAN/COL3A1/ITGA11/COL10A1/MMP2/COL11A1/FBN1/MFAP4/LUM/DCN
556833	556833	Metabolism of lipids and lipoproteins	4	0.666667	1.57771	0.0516529	0.59475	0.594112	157	tags=100%, list=100%, signal=0%	DGAT2/PDSS1/PEX11A/PPARA
1643685	1643685	Disease	8	-0.458669	-1.46434	0.0730769	0.59475	0.594112	157	tags=100%, list=100%, signal=0%	BCAN/PDGFRB/HIST2H4A/CSPG4/VCAN/LUM/PDGFRA/DCN
1852241	1852241	Organelle biogenesis and maintenance	2	0.8	1.46297	0.076	0.59475	0.594112	157	tags=100%, list=100%, signal=0%	CEP78/SIRT3
2187338	2187338	Visual phototransduction	2	0.787097	1.43937	0.084	0.59475	0.594112	1	tags=50%, list=1%, signal=50%
3000171	3000171	Non-integrin membrane-ECM interactions	2	-0.793548	-1.43437	0.086785	0.59475	0.594112	35	tags=100%, list=22%, signal=79%	COL10A1
2129379	2129379	Molecules associated with elastic fibres	3	-0.659733	-1.39539	0.108527	0.59475	0.594112	10	tags=67%, list=6%, signal=64%	MFAP4
535734	535734	Fatty acid, triacylglycerol, and ketone body metabolism	3	0.662338	1.42447	0.110429	0.59475	0.594112	1	tags=33%, list=1%, signal=34%
2022090	2022090	Assembly of collagen fibrils and other multimeric structures	4	-0.569571	-1.39504	0.120921	0.59475	0.594112	35	tags=75%, list=22%, signal=60%	COL10A1/COL11A1
1474290	1474290	Collagen formation	4	-0.569571	-1.39504	0.120921	0.59475	0.594112	35	tags=75%, list=22%, signal=60%	COL10A1/COL11A1
71291	71291	Metabolism of amino acids and derivatives	2	-0.741935	-1.34108	0.142012	0.59475	0.594112	157	tags=100%, list=100%, signal=0%	ALDH4A1/DIO2
168249	168249	Innate Immune System	7	0.407111	1.27168	0.170683	0.59475	0.594112	157	tags=100%, list=100%, signal=0%	LBP/CTSK/PDGFRB/CFH/ITGB2/RNF135/PDGFRA
168898	168898	Toll-Like Receptors Cascades	3	0.603896	1.29878	0.177914	0.59475	0.594112	1	tags=67%, list=1%, signal=68%	ITGB2
194315	194315	Signaling by Rho GTPases	4	0.542484	1.28383	0.181818	0.59475	0.594112	157	tags=100%, list=100%, signal=0%	GMIP/DLC1/HIST2H4A/CENPO
3560782	3560782	Diseases associated with glycosaminoglycan metabolism	5	-0.480605	-1.28938	0.195122	0.59475	0.594112	7	tags=40%, list=4%, signal=39%	DCN
3781865	3781865	Diseases of glycosylation	5	-0.480605	-1.28938	0.195122	0.59475	0.594112	7	tags=40%, list=4%, signal=39%	DCN
1630316	1630316	Glycosaminoglycan metabolism	5	-0.480605	-1.28938	0.195122	0.59475	0.594112	7	tags=40%, list=4%, signal=39%	DCN
71387	71387	Metabolism of carbohydrates	5	-0.480605	-1.28938	0.195122	0.59475	0.594112	157	tags=100%, list=100%, signal=0%	BCAN/CSPG4/VCAN/LUM/DCN
1566948	1566948	Elastic fibre formation	4	-0.510666	-1.25077	0.211132	0.59475	0.594112	10	tags=50%, list=6%, signal=48%	MFAP4
422475	422475	Axon guidance	4	-0.509804	-1.24866	0.21881	0.59475	0.594112	157	tags=100%, list=100%, signal=0%	DNM1/PLXNC1/COL3A1/MMP2
1266738	1266738	Developmental Biology	5	-0.473684	-1.27081	0.219512	0.59475	0.594112	157	tags=100%, list=100%, signal=0%	CEBPD/DNM1/PLXNC1/COL3A1/MMP2
1989781	1989781	PPARA activates gene expression	2	0.658065	1.20341	0.232	0.59475	0.594112	55	tags=100%, list=35%, signal=66%	PEX11A/PPARA
400206	400206	Regulation of lipid metabolism by Peroxisome proliferator-activated receptor alpha (PPARalpha)	2	0.658065	1.20341	0.232	0.59475	0.594112	1	tags=100%, list=1%, signal=101%	PPARA
194840	194840	Rho GTPase cycle	2	0.625806	1.14442	0.27	0.59475	0.594112	1	tags=100%, list=1%, signal=101%	DLC1
1640170	1640170	Cell Cycle	3	0.538961	1.15913	0.300613	0.59475	0.594112	157	tags=100%, list=100%, signal=0%	CEP78/HIST2H4A/CENPO
69278	69278	Cell Cycle, Mitotic	3	0.538961	1.15913	0.300613	0.59475	0.594112	157	tags=100%, list=100%, signal=0%	CEP78/HIST2H4A/CENPO
166016	166016	Toll Like Receptor 4 (TLR4) Cascade	2	0.6	1.09723	0.324	0.59475	0.594112	1	tags=50%, list=1%, signal=50%
186797	186797	Signaling by PDGF	3	-0.518134	-1.0959	0.343023	0.59475	0.594112	157	tags=100%, list=100%, signal=0%	PDGFRB/COL3A1/PDGFRA
2219530	2219530	Constitutive Signaling by Aberrant PI3K in Cancer	2	-0.577093	-1.04312	0.394477	0.59475	0.594112	6	tags=50%, list=4%, signal=49%
2172127	2172127	DAP12 interactions	2	-0.577093	-1.04312	0.394477	0.59475	0.594112	157	tags=100%, list=100%, signal=0%	PDGFRB/PDGFRA
2424491	2424491	DAP12 signaling	2	-0.577093	-1.04312	0.394477	0.59475	0.594112	1	tags=50%, list=1%, signal=50%
5663202	5663202	Diseases of signal transduction	2	-0.577093	-1.04312	0.394477	0.59475	0.594112	157	tags=100%, list=100%, signal=0%	PDGFRB/PDGFRA
186763	186763	Downstream signal transduction	2	-0.577093	-1.04312	0.394477	0.59475	0.594112	1	tags=50%, list=1%, signal=50%
1168372	1168372	Downstream signaling events of B Cell Receptor (BCR)	2	-0.577093	-1.04312	0.394477	0.59475	0.594112	157	tags=100%, list=100%, signal=0%	PDGFRB/PDGFRA
5654687	5654687	Downstream signaling of activated FGFR1	2	-0.577093	-1.04312	0.394477	0.59475	0.594112	6	tags=50%, list=4%, signal=49%
5654696	5654696	Downstream signaling of activated FGFR2	2	-0.577093	-1.04312	0.394477	0.59475	0.594112	6	tags=50%, list=4%, signal=49%
5654708	5654708	Downstream signaling of activated FGFR3	2	-0.577093	-1.04312	0.394477	0.59475	0.594112	6	tags=50%, list=4%, signal=49%
5654716	5654716	Downstream signaling of activated FGFR4	2	-0.577093	-1.04312	0.394477	0.59475	0.594112	6	tags=50%, list=4%, signal=49%
2454202	2454202	Fc epsilon receptor (FCERI) signaling	2	-0.577093	-1.04312	0.394477	0.59475	0.594112	157	tags=100%, list=100%, signal=0%	PDGFRB/PDGFRA
180292	180292	GAB1 signalosome	2	-0.577093	-1.04312	0.394477	0.59475	0.594112	6	tags=50%, list=4%, signal=49%
187037	187037	NGF signalling via TRKA from the plasma membrane	2	-0.577093	-1.04312	0.394477	0.59475	0.594112	157	tags=100%, list=100%, signal=0%	PDGFRB/PDGFRA
5654689	5654689	PI-3K cascade:FGFR1	2	-0.577093	-1.04312	0.394477	0.59475	0.594112	6	tags=50%, list=4%, signal=49%
5654695	5654695	PI-3K cascade:FGFR2	2	-0.577093	-1.04312	0.394477	0.59475	0.594112	6	tags=50%, list=4%, signal=49%
5654710	5654710	PI-3K cascade:FGFR3	2	-0.577093	-1.04312	0.394477	0.59475	0.594112	6	tags=50%, list=4%, signal=49%
5654720	5654720	PI-3K cascade:FGFR4	2	-0.577093	-1.04312	0.394477	0.59475	0.594112	6	tags=50%, list=4%, signal=49%
2467813	2467813	Separation of Sister Chromatids	2	-0.606589	-0.914048	0.630208	0.813068	0.813068	96	tags=100%, list=100%, signal=0%	CDC20/PSMC5
5663205	5663205	Infectious disease	3	-0.548387	-0.908264	0.633224	0.813068	0.813068	96	tags=100%, list=100%, signal=0%	RPL30/RPL19/PSMC5
1643685	1643685	Disease	4	0.418973	0.813981	0.687179	0.813068	0.813068	96	tags=100%, list=100%, signal=0%	ODAM/RPL30/RPL19/PSMC5
382551	382551	Transmembrane transport of small molecules	2	0.513602	0.806113	0.726636	0.813068	0.813068	96	tags=100%, list=100%, signal=0%	TPCN1/SLC30A5
1430728	1430728	Metabolism	10	-0.339012	-0.783417	0.759571	0.813068	0.813068	96	tags=100%, list=100%, signal=0%	PFKFB4/DLST/ALDH6A1/CS/COX7A2L/DEGS1/ABCD4/CYB5A/PSMC5/PIK3C2B
389977	389977	Post-chaperonin tubulin folding pathway	2	-0.553191	-0.833586	0.763889	0.813068	0.813068	45	tags=100%, list=47%, signal=54%	TBCE
391251	391251	Protein folding	2	-0.553191	-0.833586	0.763889	0.813068	0.813068	45	tags=100%, list=47%, signal=54%	TBCE
168256	168256	Immune System	3	-0.47435	-0.78564	0.787829	0.813068	0.813068	96	tags=100%, list=100%, signal=0%	CYFIP1/TNRC6B/PSMC5
168249	168249	Innate Immune System	3	-0.47435	-0.78564	0.787829	0.813068	0.813068	96	tags=100%, list=100%, signal=0%	CYFIP1/TNRC6B/PSMC5
157279	157279	3' -UTR-mediated translational regulation	2	-0.542553	-0.817555	0.788194	0.813068	0.813068	96	tags=100%, list=100%, signal=0%	RPL30/RPL19
72737	72737	Cap-dependent Translation Initiation	2	-0.542553	-0.817555	0.788194	0.813068	0.813068	96	tags=100%, list=100%, signal=0%	RPL30/RPL19
156842	156842	Eukaryotic Translation Elongation	2	-0.542553	-0.817555	0.788194	0.813068	0.813068	1	tags=50%, list=1%, signal=51%
72613	72613	Eukaryotic Translation Initiation	2	-0.542553	-0.817555	0.788194	0.813068	0.813068	96	tags=100%, list=100%, signal=0%	RPL30/RPL19
72764	72764	Eukaryotic Translation Termination	2	-0.542553	-0.817555	0.788194	0.813068	0.813068	1	tags=50%, list=1%, signal=51%
72689	72689	Formation of a pool of free 40S subunits	2	-0.542553	-0.817555	0.788194	0.813068	0.813068	96	tags=100%, list=100%, signal=0%	RPL30/RPL19
72706	72706	GTP hydrolysis and joining of the 60S ribosomal subunit	2	-0.542553	-0.817555	0.788194	0.813068	0.813068	96	tags=100%, list=100%, signal=0%	RPL30/RPL19
168254	168254	Influenza Infection	2	-0.542553	-0.817555	0.788194	0.813068	0.813068	96	tags=100%, list=100%, signal=0%	RPL30/RPL19
168255	168255	Influenza Life Cycle	2	-0.542553	-0.817555	0.788194	0.813068	0.813068	96	tags=100%, list=100%, signal=0%	RPL30/RPL19
168273	168273	Influenza Viral RNA Transcription and Replication	2	-0.542553	-0.817555	0.788194	0.813068	0.813068	96	tags=100%, list=100%, signal=0%	RPL30/RPL19
156827	156827	L13a-mediated translational silencing of Ceruloplasmin expression	2	-0.542553	-0.817555	0.788194	0.813068	0.813068	96	tags=100%, list=100%, signal=0%	RPL30/RPL19
975957	975957	Nonsense Mediated Decay (NMD) enhanced by the Exon Junction Complex (EJC)	2	-0.542553	-0.817555	0.788194	0.813068	0.813068	96	tags=100%, list=100%, signal=0%	RPL30/RPL19
975956	975956	Nonsense Mediated Decay (NMD) independent of the Exon Junction Complex (EJC)	2	-0.542553	-0.817555	0.788194	0.813068	0.813068	1	tags=50%, list=1%, signal=51%
927802	927802	Nonsense-Mediated Decay (NMD)	2	-0.542553	-0.817555	0.788194	0.813068	0.813068	96	tags=100%, list=100%, signal=0%	RPL30/RPL19
156902	156902	Peptide chain elongation	2	-0.542553	-0.817555	0.788194	0.813068	0.813068	1	tags=50%, list=1%, signal=51%
1799339	1799339	SRP-dependent cotranslational protein targeting to membrane	2	-0.542553	-0.817555	0.788194	0.813068	0.813068	96	tags=100%, list=100%, signal=0%	RPL30/RPL19
72766	72766	Translation	2	-0.542553	-0.817555	0.788194	0.813068	0.813068	96	tags=100%, list=100%, signal=0%	RPL30/RPL19
192823	192823	Viral mRNA Translation	2	-0.542553	-0.817555	0.788194	0.813068	0.813068	1	tags=50%, list=1%, signal=51%
69278	69278	Cell Cycle, Mitotic	4	-0.410319	-0.742605	0.792484	0.813068	0.813068	96	tags=100%, list=100%, signal=0%	NCAPD3/CDC20/CKS1B/PSMC5
597592	597592	Post-translational protein modification	2	-0.5	-0.753433	0.869792	0.880943	0.880943	96	tags=100%, list=100%, signal=0%	ALG8/DPH5
68886	68886	M Phase	3	-0.327566	-0.54253	0.96875	0.96875	0.96875	96	tags=100%, list=100%, signal=0%	NCAPD3/CDC20/PSMC5
